# Supplementary material for: Elevating SOX2 Downregulates MYC through a SOX2:MYC Signaling Axis and Induces a Slowly Cycling Proliferative State in Human Tumor Cells
Source: Cancers (Basel). 2022 Apr 12;14(8):1946. doi: 10.3390/cancers14081946 (PMC9025961; doi:10.3390/cancers14081946)
Supplement: Supplementary file 1 [file cancers-14-01946-s001.zip]

Archive with 1 entries (1 files):
- cancers-1658888-supplementary.pdf
